# Supplementary material for: Predicting cancer involvement of genes from heterogeneous data
Source: BMC Bioinformatics. 2008 Mar 27;9:172. doi: 10.1186/1471-2105-9-172 (PMC2330045; doi:10.1186/1471-2105-9-172)
Supplement: Additional file 7 — Table with all cancer gene candidates. For each human gene where at least one data type indicated relationship to cancer, this table shows the cancer linker degree (CLD), the number of cancer types in which it appears differentially expressed and its probability of being a cancer gene according to structural, functional and evolutionary properties (SF-Probability). [file 1471-2105-9-172-S7.txt]

Gene_symbol	number_of_interaction_partners	cancer_linker_degree	SF-Probability	number_cancer_types_difexp
15E1.2	0	0	0.08	0
HLA-A	19	6	unk	3
HLA-B	15	2	unk	5
FLJ20254	1	0	unk	2
HLA-C	14	3	unk	4
PPP2R5A	22	7	0.33	3
PPP2R5B	6	3	0.14	3
PPP2R5D	10	0	0.30	3
PPP2R5E	5	1	0.58	6
PPP2R5C	10	6	0.38	5
PPP2R1A	44	12	0.66	7
PPP2R1B	15	5	0.42	5
PPP2R2A	16	7	unk	6
PPP2R2D	1	0	0.22	0
PPP2R2C	1	0	0.32	3
PPP2R3A	10	3	0.09	3
PPP2R3B	2	1	unk	0
HLA-DRB1	12	0	unk	8
HLA-DMA	6	1	unk	6
HLA-DMB	8	1	0.00	5
HLA-DOA	2	0	0.00	6
HLA-DOB	2	0	0.00	2
HLA-DRA	10	1	unk	2
CYP19A1	1	1	0.14	3
HSD3B2	0	0	unk	1
HSD3B7	0	0	0.23	2
SH3BP1	8	5	0.46	2
SH3BP2	17	10	unk	1
SH3BP5	10	3	0.20	4
FEZ2	3	1	unk	4
HAAO	1	0	0.02	4
HIBADH	1	0	0.02	2
MPG	32	9	0.15	4
EIF4EBP1	20	6	0.12	3
EIF4EBP2	2	0	0.06	5
EIF4EBP3	2	0	0.48	0
EIF4ENIF1	9	4	0.16	1
SLC3A2	18	2	0.05	3
HOXA10	9	4	unk	0
5HT1A	9	0	0.01	0
HTR1B	4	0	0.01	2
HTR1D	4	0	0.00	1
RBP4	3	3	unk	3
HTR1E	2	1	0.00	0
HTR1F	2	1	0.01	1
HTR2A	17	1	0.04	1
HTR2B	3	1	0.10	3
HTR2C	7	1	0.04	2
HTR3A	2	0	0.01	2
HTR4	1	0	0.07	2
HTR5A	0	0	0.02	0
HTR6	3	2	0.01	2
HTR7	1	0	0.01	3
NT5C1A	0	0	0.07	0
NT5C1B	0	0	0.04	0
NT5C3	0	0	0.13	2
NT5C2	6	0	0.07	4
NT5E	3	2	0.08	4
MP68	0	0	0.04	0
PGD	7	0	0.17	6
PGLS	3	1	0.01	1
SCG5	4	0	0.14	0
C7ORF25	6	0	unk	1
ORM1	3	2	0.00	1
ORM2	0	0	0.00	2
SERPINA2	0	0	0.04	1
A1BG	1	0	0.02	0
SERPINF2	16	3	0.06	1
A2BP1	23	2	0.39	0
LRG1	1	1	0.02	0
A2M	62	8	unk	6
A4GALT	0	0	0.04	0
ADORA1	10	0	0.02	2
ADORA2A	8	1	0.01	4
ADORA2B	5	0	0.04	1
ADORA3	0	0	0.01	1
AADAC	0	0	0.04	3
AAAS	0	0	0.41	0
C14ORF101	0	0	unk	2
SLC1A5	10	1	0.00	4
KDELR1	3	1	unk	4
AADAT	0	0	0.04	3
SERPINB4	1	0	0.03	0
PRSS1	8	1	0.01	4
AAK1	0	0	0.92	3
PRKAB1	157	16	unk	2
PRKAB2	4	0	0.03	1
PGAM5	5	1	unk	0
PRKAG1	7	0	0.11	3
PRKAG2	5	0	0.68	3
AAMP	1	0	0.05	3
PRKAA1	16	4	0.50	4
NOTCH2	16	2	1.00	2
PRKAA2	10	2	0.46	4
FER1L3	0	0	unk	7
PPP1R3B	1	0	unk	1
AARSD1	0	0	0.13	0
AASS	1	0	0.03	1
GOT1	3	0	unk	4
AATF	17	12	0.91	1
GOT2	6	1	0.16	7
YLPM1	5	1	unk	3
LOC143458	0	0	unk	2
APBB1IP	4	2	0.22	2
APBA2BP	1	0	0.02	1
APOBEC3A	1	0	0.04	1
APOBEC3C	1	0	0.06	1
APOBEC3F	1	0	0.01	0
APOBEC3G	5	0	0.01	2
ABCA1	30	2	0.35	3
ABCA2	1	0	0.30	5
ABCA3	0	0	0.01	3
ABCA4	1	0	unk	4
ABCA5	0	0	0.12	3
ABCA6	1	0	0.04	3
ABCA7	0	0	0.24	0
ABCA8	0	0	0.03	4
ABCA9	0	0	0.05	0
ABCA10	0	0	0.05	0
ABCA12	0	0	0.09	1
ABCA13	0	0	0.44	0
ABCB6	0	0	0.00	1
ABCB7	1	0	0.02	1
ABCB8	3	0	unk	1
ABCB9	0	0	0.01	0
ABCB10	0	0	0.01	3
ABCB11	1	0	unk	3
KCNMA1	6	0	unk	5
ABCC11	0	0	0.01	0
ABCC13	0	0	0.02	1
ABCD2	4	0	0.02	0
ABCD3	13	0	0.03	5
ABCD4	4	2	0.00	2
ABCE1	3	1	0.09	3
ABCF1	5	1	unk	1
ABCF3	11	1	0.01	3
ABCG1	2	0	0.14	6
ABCG2	0	0	0.00	2
ABCG4	2	0	0.02	0
ABCG5	1	0	0.12	0
ABCG8	1	0	0.02	0
ABHD12	0	0	0.16	0
APOBEC1	7	1	unk	2
ZNF544	0	0	unk	1
APOBEC2	1	0	0.06	0
GRIN2C	5	0	0.02	4
SNRP70	26	4	unk	3
ABHD1	0	0	0.05	0
ABHD2	0	0	0.06	2
ABHD3	0	0	0.22	0
ABHD4	0	0	0.02	1
ABHD5	0	0	0.01	5
ABHD6	0	0	0.06	2
ABHD7	0	0	0.05	0
ABHD8	1	0	0.03	0
ABHD9	0	0	0.06	0
ABHD10	0	0	0.02	0
ABHD11	0	0	0.01	0
ABHD13	0	0	0.07	0
ABHD14A	0	0	0.02	0
ABHD14B	0	0	0.12	0
ABI1	23	1	unk	3
ABI2	20	3	0.29	6
ABI3	18	1	unk	0
PROS1	9	5	0.09	6
ABLIM1	16	2	0.42	6
ABLIM2	0	0	0.23	0
ABLIM3	2	0	0.21	2
ABP1	3	0	0.02	5
ABRA	2	1	unk	0
ABR	1	0	0.78	4
ABT1	1	0	0.71	3
ABTB2	0	0	0.27	4
ELAVL4	4	1	0.09	1
DPP6	1	1	0.45	3
ACAD8	1	0	0.08	3
ACAD9	0	0	0.03	2
ACADL	0	0	0.06	6
ACADM	2	1	0.08	1
ACADVL	2	1	0.03	1
SLC33A1	0	0	0.01	3
DRD4	5	0	0.00	2
ACBD4	0	0	0.04	2
ACBD6	0	0	0.22	0
DBI	2	0	0.00	5
NEK3	3	2	0.95	2
ACCN1	4	0	0.31	3
ACCN3	9	2	unk	1
ACCN4	0	0	0.07	0
ACAD11	0	0	0.77	0
NAP1L1	6	3	unk	6
ACADSB	0	0	unk	5
ACD	6	2	unk	0
ACE2	4	0	0.06	0
ANKRD7	1	0	unk	1
C20ORF19	0	0	unk	2
C14ORF103	0	0	unk	2
CDC23	4	1	unk	1
SENP5	0	0	unk	3
ACHE	11	2	0.01	5
KIAA1005	0	0	unk	1
C14ORF24	0	0	unk	2
CTRB1	4	3	unk	2
COG4	4	0	unk	1
HECTD1	2	1	unk	1
MPHOSPH6	26	3	unk	2
ACE	3	2	0.02	4
ZNF91	1	0	unk	4
SLC18A3	0	0	unk	1
MSX1	19	5	unk	3
ACF	6	0	0.29	1
CHRNA10	0	0	0.00	1
CHRNA2	2	0	0.00	1
CHRNA4	6	1	0.01	5
CHRNA7	3	1	0.00	3
CHRNA9	0	0	0.01	0
CHRNA1	4	0	0.00	1
CHRNB2	3	0	0.00	2
CHRNB3	0	0	0.00	1
CHRNB4	5	0	0.00	1
CHRNB1	2	0	0.00	1
CHRND	2	0	0.01	2
CHRNE	1	0	0.01	3
ACIN1	99	8	0.62	3
ACTL6A	44	12	0.44	5
ACTL6B	3	1	0.63	1
ACTL7A	1	1	0.02	0
ACTL7B	0	0	0.02	0
ACLY	12	2	0.53	8
CHRM1	2	0	0.01	0
CHRM2	8	1	0.01	0
CHRM3	6	2	0.30	0
CHRM4	2	1	unk	0
CHRM5	0	0	0.03	0
ACMSD	1	0	0.02	1
ACN9	0	0	unk	1
ACOT11	0	0	0.06	0
ACOT12	0	0	0.04	0
SCD	1	0	0.00	4
ACO2	1	1	0.57	3
ACOT1	0	0	0.01	0
ACOT2	1	0	0.02	0
ACOT4	0	0	0.05	0
ACOT8	0	0	0.01	0
ACOT9	0	0	0.02	0
ACOX1	2	0	0.01	5
ACOX2	0	0	unk	4
ACOX3	1	0	0.01	1
APEH	7	1	unk	2
NDUFAB1	0	0	0.01	2
LTK	4	1	unk	2
MAB21L2	0	0	0.33	1
FADS3	0	0	0.04	0
MAPKBP1	4	2	unk	2
ACR	3	0	0.02	2
ACSS1	0	0	0.04	0
ACSS2	2	0	0.08	0
ACSL1	0	0	unk	5
ACSL3	1	1	0.06	5
ACSL4	1	1	0.11	2
ACSL5	0	0	unk	3
ACSL6	0	0	unk	3
HNF4A	30	8	unk	5
CAMK2G	27	7	0.76	8
ACTC1	35	4	0.20	0
ACTG1	72	12	0.34	3
MC2R	2	0	0.11	0
ACTG2	2	0	0.22	2
ABCC6	0	0	unk	6
ACTN1	55	11	0.34	8
ACTN2	43	4	0.41	1
ACTN4	31	7	0.50	4
LOC202451	0	0	unk	1
ACTA1	100	17	0.19	2
ACTRT1	0	0	0.01	0
RP11-333E3.1	0	0	0.02	0
ACTR1B	5	1	0.19	3
ACTR1A	7	0	0.19	3
LOC374920	0	0	unk	1
SYNE2	1	0	unk	3
MGC26733	0	0	unk	2
PARD3B	2	1	unk	0
DMXL2	1	1	unk	0
FMNL3	1	0	unk	2
AES	20	5	unk	6
COPZ2	3	0	unk	3
PAICS	7	0	unk	6
GP2	3	0	unk	3
APOB48R	0	0	unk	1
NYD-SP21	0	0	unk	1
CHERP	0	0	unk	5
ACVR1B	15	3	0.40	5
ACVR1C	2	0	0.43	0
ACVRL1	9	3	unk	4
GLB1	3	0	unk	6
ACVR1	72	12	0.39	4
ACY1	1	0	0.02	4
ASPA	1	0	0.10	4
ACY3	1	0	0.04	2
ACYP1	0	0	unk	1
ACYP2	0	0	0.07	0
RUNX1T1	28	7	unk	0
CHD9	0	0	unk	4
ADAM10	9	1	0.03	6
ADAM11	1	0	0.10	1
ADAM12	14	3	unk	4
ADAM15	27	6	0.01	5
ADAM17	15	3	0.05	5
ADAM18	0	0	0.08	0
ADAM19	10	2	0.07	2
ADRA1A	9	1	0.05	5
ADRA1B	11	2	unk	0
ADRA1D	6	0	0.15	2
ADAM20	0	0	0.01	0
ADAM21	0	0	0.01	2
ADAM22	2	1	0.13	2
ADAM23	2	2	0.44	1
ADAM28	1	1	0.03	1
ADAM29	1	0	0.03	0
ADRA2A	8	3	0.03	2
ADRA2C	3	2	unk	2
ADAM30	0	0	0.01	0
ADAM33	1	0	0.03	0
ADAM2	2	0	0.07	0
ADAM7	0	0	0.03	0
AHCY	1	0	0.05	7
ADAM9	11	3	0.07	6
AGPS	1	0	0.12	5
ADA	7	2	unk	3
AMACR	0	0	unk	2
ADCK1	1	1	0.28	2
ADCK2	0	0	unk	2
ADCK5	0	0	0.02	1
AADACL1	0	0	0.07	0
ADCY1	3	0	0.19	1
ADCY2	4	0	0.17	3
ADCY3	2	0	0.10	4
ADCY4	0	0	0.13	1
ADCY5	8	1	unk	0
ADCY6	4	1	0.08	3
CKAP4	2	0	unk	5
ADCY7	2	1	0.15	4
ADCY8	4	2	0.13	0
ADCY9	0	0	0.32	5
ADC	0	0	0.32	0
ADD1	14	2	0.12	3
ADD2	9	2	0.09	3
HIPK1	8	2	unk	3
ADD3	1	0	0.08	2
HNRPH3	10	2	unk	4
ADAMDEC1	0	0	0.03	0
RAPGEF5	4	4	unk	7
GBE1	1	0	unk	6
ADFP	1	1	0.01	7
CHAT	9	2	unk	0
KRT1	9	1	unk	0
INSR	74	22	unk	5
DIAPH1	10	2	unk	2
ADH1A	1	0	0.02	6
ADH1B	0	0	unk	6
ADH1C	1	0	unk	2
LAMA2	2	0	unk	4
TNFRSF10D	4	3	unk	3
ADH4	0	0	unk	1
TMC5	0	0	unk	1
VGLL4	2	0	unk	5
HNRPM	8	2	unk	4
ADH6	0	0	0.01	4
CSNK1A1	31	11	unk	6
SPOCK2	3	1	unk	4
ZNF83	2	1	unk	0
C6ORF32	0	0	unk	4
ITIH4	1	0	unk	1
MYST3	3	0	unk	8
NRG2	2	2	unk	3
GNG7	5	1	unk	2
HIF3A	2	2	unk	1
PISD	2	0	unk	3
ZDHHC4	1	1	unk	0
PAM	4	0	unk	5
C9ORF95	0	0	unk	1
UBE2D1	9	3	unk	2
ADH5	2	0	unk	1
OXSR1	7	2	unk	1
PPM1F	7	0	unk	4
SERPINB8	5	3	unk	3
CADM1	6	2	unk	0
RPL18	0	0	unk	4
DDX6	1	0	unk	2
KPNA5	2	2	unk	2
BCL2L13	1	0	unk	1
ZNF26	0	0	unk	2
SFRS12	51	9	unk	2
STARD6	0	0	unk	1
KIR2DL4	4	0	unk	1
PLEKHG2	3	3	unk	1
KIAA1324	0	0	unk	1
APLP2	10	4	unk	5
RANBP3	3	1	unk	2
OSBPL11	0	0	unk	3
PAK1IP1	2	0	unk	2
NDST1	0	0	unk	5
MED19	11	1	unk	1
ADIPOQ	2	0	0.22	0
SSX2IP	6	0	unk	4
NPAT	2	1	unk	6
ADK	0	0	0.28	7
FLJ10081	1	0	unk	2
CXORF36	0	0	unk	3
GABRR1	12	2	unk	0
SERPING1	10	3	unk	7
ADM	7	0	0.01	4
SDCCAG8	0	0	unk	2
VIL1	5	1	unk	0
ADMR	3	0	0.00	3
ADNP	1	0	0.90	3
PPFIBP2	6	1	unk	4
LOC389833	0	0	0.01	0
NLK	8	4	unk	3
ARHGAP19	1	1	unk	3
AOX1	0	0	0.03	5
KIAA1274	0	0	unk	1
PCP2	0	0	unk	1
DOCK10	2	0	unk	1
ADPGK	3	1	0.11	1
TM7SF2	0	0	unk	2
PNPLA3	0	0	0.07	0
AASDHPPT	4	0	unk	2
MAP4	8	1	unk	5
GFAP	23	4	unk	3
CFLAR	20	5	unk	3
RPL4	2	0	unk	4
VDAC1	17	3	unk	4
ADIPOR1	1	0	0.03	3
GNG2	6	0	unk	3
ADIPOR2	1	0	0.02	0
AKAP9	20	2	unk	1
ADRB1	14	1	0.07	3
ZNF609	1	0	unk	3
ADRB2	26	6	0.06	5
WDR3	1	0	unk	3
SAE1	5	3	unk	0
GRB7	17	6	unk	4
SYN3	3	0	unk	1
ADRB3	4	1	0.02	1
FUT10	0	0	unk	1
JAM3	5	0	unk	1
SLC22A16	0	0	unk	1
RPN13	15	3	0.08	4
SRGAP3	2	0	unk	2
CENTG3	0	0	unk	2
FDXR	2	0	0.02	0
GSTM4	11	1	unk	3
MAP2K7	19	3	unk	2
PAK1	60	20	unk	5
RHOBTB1	0	0	unk	2
SHC3	11	5	unk	3
SCIN	5	0	0.18	2
PARP6	0	0	unk	1
SLC25A4	10	4	0.01	4
SEMA3D	0	0	unk	1
VIPR1	13	3	unk	3
SLC25A5	50	8	0.01	8
NDP	1	0	unk	4
SLC25A6	57	7	0.00	2
CDC27	14	6	unk	3
SNIP	3	2	unk	0
FLJ21908	1	1	unk	0
RAG1	5	3	unk	2
CEP72	8	0	unk	1
CREB3	12	2	unk	3
FDX1	5	1	0.03	3
C10ORF89	0	0	unk	1
UTRN	13	2	unk	4
TRIM29	22	2	unk	4
STX1A	53	4	unk	4
MAP2K1	37	11	unk	5
EXOSC7	13	0	unk	5
XYLT1	0	0	unk	3
OSTF1	2	1	unk	4
FBXW11	11	5	unk	3
COL19A1	0	0	unk	1
CD226	4	1	unk	0
HERC4	0	0	unk	1
RPL29	4	1	unk	2
GGTLA1	0	0	unk	2
MLLT10	7	1	unk	4
MLLT6	4	1	unk	0
CEACAM3	4	2	unk	1
DDHD2	0	0	unk	2
RBM10	6	0	unk	5
STK36	8	3	unk	1
OPRL1	3	0	unk	1
MLLT3	11	0	unk	2
RTN3	11	1	unk	3
ACAA1	0	0	unk	1
MORF4L2	6	2	unk	4
DLG5	8	2	unk	4
MLLT4	36	14	unk	1
ETF1	4	2	unk	5
ATP10A	0	0	unk	1
LENG4	0	0	unk	5
SETMAR	1	0	unk	1
AFM	0	0	0.00	1
CD6	3	0	unk	2
AFF2	0	0	0.22	0
ATXN7	5	0	unk	3
TTC5	0	0	unk	2
AFF4	106	7	unk	0
AFG3L1	0	0	0.04	0
AFG3L2	2	0	0.02	1
CAPN12	0	0	unk	2
AFMID	0	0	unk	1
PSD	5	1	unk	0
IL13	5	0	unk	1
ORC3L	13	1	unk	3
FASTK	5	0	unk	5
SLC26A6	1	0	unk	3
CABIN1	14	2	unk	1
EPO	2	1	unk	0
NLGN1	2	0	unk	1
ELK3	7	3	unk	0
RUSC1	1	1	unk	4
SYT7	7	0	unk	2
MGAT1	1	0	unk	6
ALG10	2	0	0.07	0
GPR108	3	0	unk	1
SLMAP	0	0	unk	2
CYORF15A	0	0	unk	2
ZCCHC7	1	0	unk	1
PTPRS	22	2	unk	3
SPIB	12	7	unk	5
GLA	1	0	0.01	2
C22ORF9	3	3	unk	4
PSG9	5	3	unk	0
SACM1L	3	0	unk	2
ENTPD1	1	1	unk	8
FOLR2	0	0	unk	1
AGBL3	0	0	0.09	0
SRCAP	5	2	unk	2
SIDT2	0	0	unk	3
SDCCAG1	0	0	unk	2
PARD6G	5	4	unk	1
URP2	2	0	unk	2
SPRR1A	1	0	unk	1
AGGF1	3	1	0.14	0
PIN4	7	2	unk	2
GOSR1	6	0	unk	2
AGK	3	0	0.45	3
SLC39A13	0	0	unk	1
FOLR3	0	0	unk	3
SLC22A8	0	0	unk	1
TSEN2	4	1	unk	0
LACTB	0	0	unk	1
IKZF2	4	1	unk	0
PHF15	0	0	unk	4
KIF13B	2	0	unk	3
OTUB1	3	0	unk	1
MICAL1	4	1	unk	0
PGM3	0	0	0.04	2
GATM	1	0	unk	6
ASAM	0	0	unk	2
RYBP	12	6	unk	6
ATP9B	0	0	unk	1
GRK5	18	2	unk	6
SMCR7L	2	1	unk	0
NUDT18	31	1	unk	0
MYO5C	0	0	unk	2
MAP3K7IP1	15	2	unk	4
MTO1	0	0	unk	1
ARSA	4	0	unk	3
HTF9C	0	0	0.08	0
ZNF81	0	0	unk	1
SLC4A9	0	0	unk	1
YY1AP1	2	1	unk	0
RTTN	0	0	unk	1
JMJD2B	1	0	unk	3
CBX7	2	0	unk	1
CPNE6	2	0	unk	2
MFN1	0	0	unk	2
AGR2	9	0	unk	4
ACAA2	1	0	unk	5
AP2M1	27	4	unk	2
CTNNA1	20	3	unk	7
GTF3C1	18	2	unk	2
LOC389541	0	0	unk	1
TRIP6	35	7	unk	4
NKIRAS2	2	1	unk	2
KIAA1505	0	0	unk	1
SEC23IP	2	1	unk	1
GRIN2D	33	7	unk	0
LILRA1	0	0	unk	2
PSG5	1	0	unk	2
TNFRSF1B	15	3	unk	5
WFDC2	1	0	unk	4
HDAC7A	10	4	unk	2
RAI1	4	2	unk	0
ZNF501	0	0	unk	1
AGRP	4	0	0.01	1
PLXDC1	0	0	unk	2
LYST	15	4	unk	0
AGXT2	0	0	0.02	4
SLC12A9	1	0	unk	1
AGTR1	17	5	0.02	6
CCPG1	0	0	unk	2
CASP1	34	11	unk	8
PTPRJ	12	5	unk	2
TIMM50	4	1	unk	4
PLCL1	0	0	unk	6
SLC35C1	0	0	unk	2
SSH2	2	1	unk	3
KLK13	1	0	unk	1
POLR3E	2	0	unk	3
P2RY2	6	2	unk	1
DMRT2	0	0	unk	2
MTMR3	0	0	unk	3
C20ORF112	0	0	unk	2
CLK2	4	1	unk	2
AHI1	1	0	unk	1
RPIP8	7	3	unk	4
SYNJ2	6	1	unk	3
PRSS3	3	2	unk	2
ATAD1	0	0	unk	4
AHNAK	2	2	0.42	6
LMTK2	2	0	unk	4
NEO1	2	0	unk	4
ANP32E	0	0	unk	4
SLC38A5	0	0	unk	2
SF1	13	3	unk	5
NFRKB	1	1	unk	2
RWDD3	0	0	unk	1
ARMC2	0	0	unk	3
KCNC4	0	0	unk	1
HCN3	0	0	unk	2
ATAD3B	0	0	unk	1
CCNL2	5	0	unk	1
MAGI2	13	2	unk	0
SEMA6A	5	0	unk	3
CAPS	0	0	unk	1
PRKRIR	5	1	unk	2
TFB2M	4	0	unk	1
HDAC4	38	12	unk	1
AHR	29	6	0.98	6
TAF5	14	0	unk	2
MMP24	1	1	unk	1
AHSA1	12	2	unk	0
AHSP	3	1	0.00	0
HIST1H4C	0	0	unk	2
AHCTF1	11	2	0.73	0
PSCD4	0	0	unk	1
C9ORF41	0	0	unk	2
NNAT	0	0	unk	2
SYTL2	3	1	unk	3
SFXN1	0	0	unk	4
FLJ20699	0	0	unk	4
SHANK2	11	1	unk	5
AICDA	1	1	0.16	1
RBM7	6	0	unk	1
AIF1	2	0	unk	5
AIFM1	24	4	0.26	0
AIFM2	0	0	0.14	0
AIFM3	0	0	0.08	0
RP1-95L4.1	0	0	unk	2
CNTN3	0	0	unk	1
RUTBC3	1	1	unk	1
AIM1	0	0	unk	4
AIM2	0	0	0.01	3
INA	4	0	0.23	3
IKZF3	9	3	0.99	0
EFHA2	0	0	unk	1
QKI	21	5	unk	3
ZNF528	0	0	unk	2
AIP	9	2	0.33	2
PLCD4	2	0	unk	1
AIRE	2	1	0.98	0
MAGI1	19	3	unk	2
BECN1	5	2	unk	5
AKR1A1	1	0	unk	5
FBXO5	4	1	unk	0
AKR1B10	0	0	unk	1
AKR1C1	1	0	0.01	3
PRLR	16	7	unk	5
AKR1C2	1	0	0.00	1
AKR1C3	6	0	unk	1
AKR1C4	0	0	unk	1
GALNT10	4	0	unk	4
GRHPR	1	0	unk	3
WDR40A	2	2	unk	3
AKR1D1	0	0	0.01	1
MFN2	0	0	unk	3
SPRR1B	0	0	unk	3
SMURF1	97	2	unk	2
COLQ	3	1	unk	1
AKAP10	5	2	0.56	2
AKAP11	6	2	0.04	3
AKAP12	5	0	0.09	7
AKAP14	3	0	0.01	1
AKAP7	2	1	0.02	2
AKAP1	11	3	0.05	4
SCAMP3	1	1	unk	5
COL9A3	2	0	unk	3
AKAP2	1	0	0.04	0
POU4F3	0	0	unk	1
AKAP3	7	0	0.02	1
AKAP4	5	1	0.03	1
PSEN2	34	11	unk	2
AKAP5	15	1	0.00	2
AKAP6	4	0	0.24	3
AKAP8	9	6	0.25	2
ICEBERG	2	0	unk	1
CYP2C8	0	0	unk	2
EYA2	6	0	unk	3
EDEM2	1	1	unk	0
PMAIP1	7	3	unk	2
SH2B2	19	6	unk	0
TRIP10	12	4	unk	3
RHBG	0	0	unk	2
TECTA	0	0	unk	1
CDK10	1	1	unk	1
ALDH3A2	0	0	unk	4
ANKIB1	0	0	unk	3
DNPEP	4	0	unk	1
AURKAIP1	3	1	0.02	0
AKAP8L	11	3	0.27	0
GALNS	2	1	unk	1
NOPE	0	0	unk	3
SERPINB3	3	0	unk	1
FLJ32745	0	0	unk	1
ECHDC1	0	0	unk	4
ZFHX2	0	0	unk	1
PRPH	4	1	unk	0
PDCD10	3	0	unk	2
AKT1S1	7	4	unk	1
POR	8	2	unk	5
ATPAF2	2	0	unk	2
PSG3	3	1	unk	0
NOLC1	10	5	unk	4
KRT23	0	0	unk	1
SEMA3F	7	1	unk	4
CCL28	3	0	unk	2
HDAC10	3	1	unk	1
ALDH1A1	1	0	0.06	2
DMTF1	4	3	unk	2
DHCR7	0	0	unk	1
ALDH1A2	0	0	0.14	4
ARMET	0	0	unk	6
ALDH1A3	0	0	0.07	3
SP110	1	0	unk	4
ALDH1B1	0	0	0.02	3
ZNF267	0	0	unk	1
ALS2CR2	7	1	0.79	3
ALS2CR7	1	1	0.28	0
ALS2CR8	2	1	unk	0
ALS2CR11	6	1	unk	0
ALS2CR12	1	0	unk	2
ALDH3A1	1	0	0.01	2
CNN2	1	1	unk	5
LOC150383	0	0	unk	2
MTP18	0	0	unk	1
ALDH3B1	0	0	0.01	2
ALDH3B2	0	0	0.01	3
ALDH4A1	1	0	0.01	6
ALOX5AP	1	0	0.01	3
ENTPD4	0	0	unk	1
GIPR	1	0	unk	1
ALDH7A1	1	1	0.20	3
CYP2R1	0	0	unk	2
XPO6	6	3	unk	2
MFAP4	1	0	unk	4
ALDH9A1	1	0	0.07	4
OPA1	0	0	unk	2
WSB1	0	0	unk	5
CYP2E1	1	0	unk	3
P2RY14	0	0	unk	2
DDX20	23	1	unk	1
GPT	1	1	0.05	1
GPT2	0	0	0.08	1
CLCN6	0	0	unk	6
ZDHHC14	0	0	unk	2
SDF2	0	0	unk	3
VSIG2	0	0	unk	1
MRE11A	11	7	unk	3
DUSP11	3	0	unk	2
CAMKK2	4	1	unk	1
ENTPD6	1	0	unk	2
REPS1	8	3	unk	4
SETDB1	86	10	unk	3
TUBA3C	10	5	unk	0
TTC15	0	0	unk	3
C20ORF11	0	0	unk	3
CPVL	0	0	unk	1
PSAT1	0	0	unk	1
AP2B1	31	5	unk	3
PIGO	1	0	unk	3
MCM2	35	10	unk	5
SEP15	3	0	unk	2
SEPHS2	0	0	unk	4
POLDIP3	2	0	unk	1
GPS1	18	2	unk	4
KIAA0020	1	0	unk	4
PRPF8	3	0	unk	2
MMRN1	1	1	unk	2
PPP1R13L	6	3	unk	3
MUC15	0	0	unk	2
NUP107	2	1	unk	0
CUTL1	16	9	unk	3
HSPB6	0	0	unk	1
ZCCHC3	0	0	unk	3
TP53BP2	24	9	unk	4
CYP4F2	0	0	unk	3
GPR23	0	0	unk	2
GSTM5	0	0	unk	6
TCF7L1	1	0	unk	2
MBIP	18	1	unk	1
TGM2	31	11	unk	4
PAPD1	0	0	unk	1
ASPSCR1	0	0	unk	1
CLDN7	3	0	unk	4
C9ORF82	3	1	unk	2
KRT8	18	7	unk	6
SSH1	3	1	unk	0
FBXO38	1	0	unk	2
HBXIP	11	0	unk	4
COL9A1	2	0	unk	2
CTDP1	15	4	unk	2
TRIM9	5	1	unk	1
SYP	5	2	unk	0
MAP3K11	15	3	unk	5
KLHL13	0	0	unk	4
C2ORF3	1	0	unk	2
ARHGEF1	5	0	unk	2
ALDH2	12	1	0.05	4
C2ORF29	0	0	unk	3
NCR1	3	2	unk	1
RBPJ	15	4	unk	0
ALLC	0	0	unk	1
KIF17	5	0	unk	1
C20ORF24	0	0	unk	3
NOMO1	8	0	unk	6
ACVR2A	14	1	unk	0
VASP	23	4	unk	1
C9ORF114	0	0	unk	2
BMF	7	3	unk	0
SF3B3	11	3	unk	1
RIPK5	0	0	unk	2
GIP	1	0	unk	1
ALDOA	12	2	0.24	4
THAP4	1	0	unk	1
ALDOB	4	1	0.06	3
NDUFA5	3	0	unk	2
PTOV1	4	1	unk	4
ALDOC	1	0	unk	2
IL8RA	13	4	unk	0
SMYD5	0	0	unk	2
CD86	5	1	unk	6
PKM2	7	2	unk	5
GTF2IRD1	4	2	unk	1
AKR1B1	13	2	unk	3
CDC42EP4	3	1	unk	3
XLKD1	0	0	unk	2
BIRC7	5	2	unk	0
SRP14	3	0	unk	2
GNAS	26	0	unk	5
CABYR	1	1	unk	0
DNM1L	5	1	unk	6
KLRC1	4	2	unk	0
TFDP2	5	5	unk	6
CECR1	0	0	unk	3
LPIN1	0	0	unk	2
OSR2	0	0	unk	1
PTRF	2	0	unk	5
B4GALT2	0	0	unk	2
DARS	4	1	unk	5
PTCD1	0	0	unk	1
H3F3A	13	4	unk	5
UBAP2L	5	2	unk	5
MORN2	1	1	unk	0
MED4	5	0	unk	2
LOC492311	0	0	unk	2
PCGF6	3	2	unk	0
IL6R	10	3	unk	3
PCBD2	2	1	unk	0
ZNF326	0	0	unk	2
PAG1	17	8	unk	0
C2ORF27	0	0	unk	4
SGOL2	0	0	unk	1
MGP	1	1	unk	3
BRD7	23	1	unk	0
GABRB1	3	1	unk	3
PCNP	1	0	unk	1
SULT4A1	0	0	unk	2
TKTL1	0	0	unk	1
DCTN4	3	0	unk	1
DPP8	0	0	unk	1
HPCAL4	2	0	unk	1
NAP1L2	0	0	unk	2
USP16	2	1	unk	2
SEC23A	4	0	unk	6
RIT2	10	3	unk	1
C1ORF26	0	0	unk	1
SHCBP1	2	0	unk	3
PPP1R1A	0	0	unk	4
RAPGEF4	3	1	unk	1
TBC1D15	0	0	unk	2
CEP70	16	0	unk	1
MOBKL2B	1	0	unk	2
TEX10	1	1	unk	1
ZHX1	40	5	unk	2
TRAF6	87	12	unk	3
SOCS7	9	0	unk	3
LTC4S	2	0	unk	1
KCNJ13	0	0	unk	2
RAB11FIP5	6	4	unk	3
UHRF2	4	2	unk	1
GIPC2	5	0	unk	1
PLIN	1	0	unk	3
NXPH4	0	0	unk	1
SAMD4B	1	1	unk	0
ST5	2	2	unk	5
JPH3	2	1	unk	2
PTS	4	0	unk	5
LIN9	1	1	unk	1
FLJ23588	2	2	unk	0
GTF2B	37	8	unk	2
MTMR9	7	1	unk	3
ZNF555	0	0	unk	1
ALG12	0	0	0.01	0
MATK	9	6	unk	0
FBLN1	19	6	unk	5
FGF12	1	0	unk	3
NTSR2	1	0	unk	1
SCG2	3	1	unk	3
CPNE3	1	0	unk	3
MKI67IP	2	0	unk	3
CDO1	0	0	unk	3
LRP11	0	0	unk	4
RNF103	0	0	unk	4
C20ORF58	0	0	unk	1
LRRN3	0	0	unk	2
CDH3	5	2	unk	5
C10ORF72	0	0	unk	2
LILRB4	4	2	unk	4
ITPKA	6	0	unk	1
GNAI1	50	6	unk	4
ALG1	0	0	0.02	2
C10ORF56	0	0	unk	1
KBTBD2	0	0	unk	5
CDH13	2	0	unk	4
ALG2	3	0	0.03	0
NSF	23	4	unk	3
ZFYVE27	0	0	unk	1
C1QTNF5	3	0	unk	1
GPHN	12	2	unk	2
RASSF8	3	1	unk	0
ANKRD29	0	0	unk	2
ALG3	0	0	unk	4
XPO7	5	1	unk	2
SAP18	7	4	unk	5
STK33	0	0	unk	1
NDUFS1	2	1	unk	4
ALG5	0	0	0.01	0
SLC1A1	3	1	unk	4
PHYHIP	25	3	unk	3
ALG6	0	0	unk	2
PTPRN2	3	0	unk	6
TBK1	19	4	unk	0
ZNF219	1	0	unk	2
DLX1	1	1	unk	0
RP4-691N24.1	35	6	unk	0
ZNF92	0	0	unk	2
STCH	3	0	unk	2
CHKA	1	0	unk	4
ALG8	0	0	0.00	4
GRAP2	26	5	unk	2
ALS2CL	1	1	unk	2
ERO1LB	2	1	unk	0
LRRN1	0	0	unk	2
ALG9	1	1	unk	1
SECISBP2	2	0	unk	2
MTFR1	1	1	unk	0
LOC348180	0	0	unk	2
JPH4	0	0	unk	3
ZFP91	1	1	unk	1
DAZ4	5	0	unk	2
RDX	13	2	unk	3
TACC2	8	3	unk	1
SYT11	3	1	unk	2
HECTD2	0	0	unk	1
SCRN1	0	0	unk	4
ZNF600	0	0	unk	1
UBP1	1	0	unk	1
KLHL8	3	0	unk	2
AOF2	13	2	unk	1
SLC27A6	6	1	unk	3
GRM3	6	1	unk	3
KIAA0195	0	0	unk	5
UBL3	0	0	unk	1
GREM2	2	1	unk	1
SPG20	3	0	unk	3
TMEM17	0	0	unk	1
TYRO3	6	3	unk	5
INHBB	10	2	unk	7
C19ORF36	0	0	unk	2
PPFIA1	19	1	unk	5
EIF5	11	2	unk	5
COTL1	2	0	unk	4
ZNF84	0	0	unk	1
GPR155	0	0	unk	1
TIPARP	2	2	unk	2
TF	14	1	unk	4
ADAMTS4	8	4	unk	0
RNF111	4	1	unk	1
DHX29	3	0	unk	2
SPAG6	1	0	unk	1
CPEB3	0	0	unk	2
CP110	1	1	unk	0
PIWIL1	1	0	unk	1
EPS8	24	4	unk	3
TSSK2	4	2	unk	0
WDR47	3	0	unk	1
ZNF613	0	0	unk	1
HNRNPG-T	1	0	unk	1
MDH2	7	1	unk	1
PSMB5	6	1	unk	4
MRPL48	0	0	unk	3
PGM2L1	0	0	unk	2
ALK	14	1	unk	2
L3MBTL3	0	0	unk	1
C6ORF97	0	0	unk	2
GPR172B	0	0	unk	1
C6ORF146	0	0	unk	2
MARCKSL1	1	0	unk	3
TP53RK	5	1	unk	0
PAPPA	11	3	unk	3
MAP1LC3B	8	1	unk	3
EIF2C1	4	0	unk	1
ADAMTS18	0	0	unk	1
NPC1	0	0	unk	3
NPR1	5	0	unk	2
ZNF295	2	1	unk	0
AMMECR1	0	0	unk	4
DDX55	0	0	unk	3
PJA2	2	0	unk	3
PIAS4	39	11	unk	0
UBE2D3	13	4	unk	5
UQCRFS1	1	0	unk	1
NFE2L3	1	1	unk	3
CYCS	23	4	unk	3
NUMB	14	5	unk	4
KCTD9	0	0	unk	2
LIPE	8	1	unk	1
SERPINH1	10	1	unk	5
GGA3	13	3	unk	5
CPSF2	2	0	unk	3
AQP1	9	0	unk	6
TUBE1	0	0	unk	3
FANK1	0	0	unk	2
DDHD1	0	0	unk	3
MTM1	1	0	unk	3
SLC6A8	1	1	unk	1
H6PD	0	0	unk	3
TUBB	42	13	unk	8
DCP1B	5	1	unk	0
FKBP2	7	1	unk	5
TMEM16F	0	0	unk	1
SRPK1	19	2	unk	3
USP12	0	0	unk	4
EDNRA	6	0	unk	3
NR1D2	2	0	unk	4
PSCD2	14	2	unk	4
BTBD6	0	0	unk	2
ANXA6	7	2	unk	4
RBCK1	1	1	unk	0
DDX17	14	3	unk	4
PRCC	2	0	unk	3
KRT81	3	1	unk	0
C14ORF79	0	0	unk	1
ZRANB2	8	1	unk	0
RBM41	4	1	unk	0
EPC2	0	0	unk	1
ZMYM2	6	3	unk	0
PIGF	2	0	unk	5
PIGN	0	0	unk	2
COL1A1	28	7	unk	6
MAP4K5	7	3	unk	4
GABPB2	11	2	unk	3
BBS4	1	0	unk	3
BID	21	10	unk	5
WDR44	2	1	unk	2
TOM1L2	2	0	unk	3
MORF4L1	5	1	unk	0
GNPTG	1	0	unk	1
IFIT3	4	0	unk	3
RASGEF1C	1	1	unk	0
B3GALT5	0	0	unk	1
DLEU7	0	0	unk	2
TCF1	18	7	unk	3
MCM3AP	10	2	unk	2
KIF1A	1	0	unk	1
FYCO1	0	0	unk	2
ZMYM5	2	1	unk	0
IGSF3	0	0	unk	3
ALMS1	1	0	unk	1
FABP2	0	0	unk	1
CROCC	1	0	unk	1
SMG5	5	1	unk	0
PIGK	3	0	unk	5
MTHFD1	1	0	unk	6
LIPA	0	0	unk	3
NRG3	1	1	unk	0
ALPK2	0	0	unk	1
ALPK3	0	0	0.36	1
CTSF	1	0	unk	2
EMB	1	0	unk	3
CBFA2T2	12	2	unk	2
TEAD3	4	0	unk	3
XRN1	29	2	unk	3
PHLDA1	6	1	unk	4
KLC1	8	3	unk	0
COL2A1	29	6	unk	4
PPIL5	1	0	unk	1
COL18A1	7	0	unk	3
SAPS3	1	1	unk	0
DTX4	0	0	unk	5
SEC61A1	2	0	unk	2
ZFP36L2	0	0	unk	5
ZNF627	0	0	unk	3
GPR124	0	0	unk	3
CAPN3	8	2	unk	7
GFER	6	0	unk	4
BCAN	9	1	unk	2
PLK3	8	3	unk	4
CCT3	14	4	unk	6
SPOCK3	3	0	unk	2
NOTCH2NL	2	0	unk	2
SMARCD1	13	5	unk	3
ADAMTS2	0	0	unk	3
HNRPUL1	10	0	unk	3
SNX6	16	5	unk	4
PYGL	1	0	unk	5
UBE2G1	5	2	unk	3
KIFC1	0	0	unk	4
KIFC3	1	0	unk	3
PGM1	2	1	unk	6
SNRPF	9	0	unk	5
HAGH	1	0	unk	3
PLAT	23	8	unk	2
ZNF205	6	0	unk	3
GAD1	5	2	unk	4
CHRDL1	1	0	unk	1
SPG3A	0	0	unk	1
GRIA2	7	1	unk	3
PICK1	35	4	unk	0
IGFALS	4	0	0.08	2
FUBP1	14	2	unk	6
SGK2	1	1	unk	1
CSHL1	1	1	unk	0
ALX3	0	0	0.95	1
ALX4	3	0	1.00	0
LYNX1	0	0	unk	2
NGFB	7	3	unk	1
EYA4	0	0	unk	2
SCUBE3	2	0	unk	3
SH3BGRL2	0	0	unk	1
HEMGN	0	0	unk	1
LYL1	5	2	unk	0
ZDHHC13	0	0	unk	3
LRP8	9	0	unk	2
PMS2	2	0	unk	1
SUOX	0	0	unk	3
DKFZP564O0823	0	0	unk	3
SERPINF1	2	1	unk	0
ASRGL1	0	0	unk	1
AMBN	7	0	0.02	0
CSRP2BP	2	0	unk	2
SNX14	0	0	unk	2
AMBP	8	3	0.00	1
PDIA3	12	5	unk	0
AHCYL1	1	0	unk	1
PPA1	7	2	unk	0
TARS	1	0	unk	4
TNRC5	0	0	unk	2
SCNN1A	7	1	unk	4
SLC7A4	0	0	unk	1
PLA2G4C	2	0	unk	1
AMELX	8	0	0.12	0
NOL1	3	0	unk	2
GP1BA	17	5	unk	1
AMELY	0	0	0.06	3
NOVA1	3	1	unk	3
MYRIP	2	1	unk	3
AUP1	6	1	unk	2
AMFR	4	0	0.15	4
AMIGO1	3	0	0.09	0
FBXO32	1	0	unk	4
AMIGO2	3	0	0.13	2
ZNF596	0	0	unk	2
AMHR2	3	3	0.14	0
PRPS2	1	0	unk	6
RIMS2	12	7	unk	1
C14ORF45	0	0	unk	2
SENP1	2	1	unk	1
EMX1	0	0	unk	2
POU3F2	8	0	unk	1
CENTB2	0	0	unk	4
KIF3A	7	0	unk	4
FAM46C	4	0	unk	1
C20ORF26	0	0	unk	2
C21ORF63	0	0	unk	1
EFCBP1	0	0	unk	2
ZNF354C	0	0	unk	1
KRT19	16	1	unk	5
PCK1	1	0	unk	5
TIRAP	15	3	unk	0
SNF8	7	1	unk	0
BTN3A1	0	0	unk	4
C6ORF152	0	0	unk	1
GPR126	0	0	unk	2
TPD52L1	13	3	unk	0
ANKRD6	2	2	unk	3
STXBP5	3	0	unk	2
TNFAIP3	21	6	unk	7
TBPL1	12	4	unk	3
CDC40	3	1	unk	0
AMN	1	0	0.04	1
RNASET2	0	0	unk	3
SLC22A1	2	1	unk	2
RIMS1	15	6	unk	1
AMOTL1	1	0	unk	1
AMOTL2	10	0	unk	2
SYNE1	7	3	unk	2
AMOT	2	0	unk	2
ENPP3	0	0	unk	2
FBXO11	0	0	unk	2
RPS12	0	0	unk	2
THBS2	4	0	unk	5
CHORDC1	0	0	0.21	0
SMOC2	0	0	unk	1
CD109	0	0	unk	2
CAPN2	10	0	unk	6
C14ORF141	0	0	unk	4
TSC22D3	9	6	unk	0
KIAA0146	0	0	unk	5
KIAA1219	0	0	unk	2
ATP6V1D	2	0	0.34	0
TXNRD2	1	1	unk	3
HSP90AB1	22	7	unk	0
KIAA0182	7	1	unk	3
EIF4G2	10	2	unk	1
RINT1	7	1	unk	0
NHEJ1	3	2	unk	0
CDT1	13	6	unk	2
SAP130	2	1	unk	1
C10ORF78	0	0	unk	2
CLINT1	6	1	unk	0
VASN	3	1	unk	0
MPV17	0	0	unk	5
VPS13D	1	0	unk	2
RAVER1	4	2	unk	0
SUDS3	1	1	unk	0
KIAA0692	1	0	unk	4
CDC2L1	12	7	unk	1
KIAA0528	0	0	unk	1
MED8	29	2	unk	0
LIMA1	1	1	unk	0
PIGT	7	0	unk	1
RAD50	8	3	unk	2
NRAP	5	3	unk	3
KIAA0562	0	0	unk	1
SHBG	49	4	unk	2
VPS13C	0	0	unk	1
FNBP1L	4	1	unk	2
EBF2	0	0	unk	1
RNPEP	1	0	0.03	1
MLF1IP	1	0	unk	3
TTN	20	3	unk	3
FFAR1	2	1	unk	0
RRN3	7	0	unk	2
AMPD1	1	0	unk	1
PMF1	12	1	unk	0
AMPD2	0	0	0.15	1
FFAR2	2	1	unk	0
AMPD3	1	1	0.04	4
KIAA1033	0	0	unk	3
BBX	0	0	unk	2
C15ORF23	3	0	unk	2
AQR	0	0	unk	1
ENPEP	3	0	0.05	3
ZNF322A	0	0	unk	4
HCK	56	15	unk	4
KLRB1	2	1	unk	2
SENP6	2	1	unk	2
DES	13	3	unk	0
AMPH	18	2	0.10	3
LAP3	1	1	0.04	3
METAP1	2	0	0.05	2
METAP2	7	5	0.05	0
ANPEP	1	0	unk	5
ONPEP	0	0	0.11	0
LRPAP1	15	4	0.10	2
TNNT1	20	5	unk	2
WAS	32	8	unk	6
RBX1	15	4	unk	0
MPHOSPH1	2	2	unk	5
GATA1	16	7	unk	2
GTPBP2	0	0	unk	3
WDFY3	0	0	unk	3
INTS10	1	1	unk	0
PCBP3	2	1	unk	1
NR1H3	6	3	unk	1
TRAK1	4	1	unk	0
LCMT1	2	1	unk	2
DOK6	2	1	unk	0
ZNF511	0	0	unk	1
GRIPAP1	11	3	unk	1
RPN2	1	1	unk	4
DDOST	0	0	unk	6
C7ORF43	2	1	unk	0
FSTL4	0	0	unk	1
HMGCR	5	0	unk	4
PINK1	1	0	unk	3
MYO18A	2	1	unk	1
PPA2	0	0	unk	3
ASH2L	7	2	unk	1
IFI16	8	5	unk	6
KCNH2	10	3	unk	5
AMY2B	0	0	unk	3
USP48	4	1	unk	2
CLCNKA	0	0	unk	3
C19ORF28	0	0	unk	3
C6ORF89	0	0	unk	3
FARP2	2	2	unk	3
RPL8	9	0	unk	1
MAST2	9	1	unk	2
ENAH	14	4	unk	4
GBP3	1	0	unk	2
CCNY	1	1	unk	0
EIF2AK4	3	2	unk	1
PDZRN4	0	0	unk	1
C20ORF194	0	0	unk	3
ARHGAP24	0	0	unk	3
KIAA0350	0	0	unk	1
STXBP5L	0	0	unk	2
TPPP	3	1	unk	1
WIF1	0	0	unk	3
CSNK1G3	1	0	unk	1
SMAP1	1	0	unk	3
KCNE1	3	0	unk	2
PAQR3	0	0	unk	1
KDELC2	0	0	unk	3
LASP1	12	3	unk	2
CHD4	7	3	unk	4
ANKRD13B	1	1	unk	0
ANKRD30A	0	0	0.90	0
NAGLU	0	0	0.02	2
ANAPC13	0	0	unk	4
ANAPC1	94	5	0.77	4
ANAPC2	101	7	0.33	0
ANAPC4	1	0	0.65	1
ANAPC5	103	6	0.63	1
NPPB	3	1	0.00	2
NPPC	5	0	0.04	0
RASIP1	6	6	unk	0
NPPA	4	0	0.01	0
TRIM41	4	1	unk	0
CRYZL1	0	0	unk	1
RPH3AL	10	8	unk	0
USP45	4	2	unk	0
LOC90925	0	0	unk	3
SPON1	1	1	unk	3
C3ORF28	1	1	unk	0
KIAA0841	0	0	unk	1
INPP5B	1	0	unk	3
ANG	11	1	0.06	6
DNAI1	1	0	unk	1
SR140	0	0	unk	5
MAP3K9	2	0	unk	2
PCLO	3	0	unk	4
IGKC	2	1	unk	3
GAA	0	0	unk	2
C2ORF28	1	0	unk	2
PLD3	0	0	unk	1
RPIA	7	0	unk	2
ANGPTL1	3	1	0.13	4
ANGPTL2	0	0	0.53	4
SKIV2L2	14	1	unk	0
ANGPTL3	3	1	0.06	0
TPM3	12	5	unk	2
ANGPTL4	0	0	0.08	2
PAN3	1	0	unk	2
ANGPTL7	0	0	0.16	0
PHC1	9	2	unk	1
ASPM	1	1	unk	1
PHC2	15	2	unk	6
ZFP90	0	0	unk	1
WDR26	0	0	unk	3
ANGPT2	3	1	0.92	4
PHC3	1	0	unk	2
ANGPT4	1	0	0.36	0
AGT	16	3	0.01	3
ANK1	15	1	0.24	2
ANK2	7	0	0.47	4
ANK3	10	2	0.63	5
ANKH	0	0	0.26	3
ANKK1	0	0	0.40	0
ANKRD1	3	0	0.80	0
ANKRD2	6	2	unk	0
ANKRD5	0	0	0.19	1
ANKRD9	0	0	unk	1
ANKS1A	5	4	unk	0
ANKMY2	0	0	unk	3
ANKZF1	4	2	unk	0
PRMT1	58	7	0.60	0
PRMT2	17	8	0.38	0
PRMT3	2	1	0.32	0
PRMT5	30	5	0.22	0
PRMT7	0	0	0.22	1
PRMT8	3	0	0.46	0
NPR2	2	0	0.24	2
NPR3	4	0	0.33	3
ANKRD10	0	0	unk	3
ANKRD11	6	2	unk	2
ANKRD12	1	1	unk	2
ANKRD15	1	0	0.30	5
ANKRD16	0	0	unk	1
ANKRD25	0	0	unk	2
ANKRD27	1	0	unk	1
ANKRD28	2	0	unk	2
ANKRD37	0	0	0.02	0
ANKRD41	0	0	0.05	0
ART3	0	0	unk	1
RAB11FIP1	2	2	unk	2
PPIA	14	1	unk	1
ANKRA2	3	0	0.15	1
SFRS16	4	1	unk	2
EBF1	5	1	unk	0
C6ORF57	0	0	unk	1
TRIM69	3	2	unk	0
SERPINC1	7	1	0.13	2
RUVBL1	9	1	unk	1
SULT2A1	1	0	unk	1
MRPS21	0	0	unk	3
F25965	1	0	0.00	2
HRB	6	0	unk	2
KRT2	2	1	unk	0
ANTXR1	4	1	0.26	7
ANTXR2	6	1	0.02	3
MCM8	3	0	unk	1
LRRFIP1	5	0	unk	3
ANUBL1	0	0	0.23	0
ANXA10	0	0	0.10	1
SV2C	0	0	unk	1
CCRL2	0	0	unk	2
ANXA11	7	0	unk	5
ZNF192	0	0	unk	4
PVALB	0	0	unk	3
ANXA13	3	0	0.06	2
IL31RA	2	1	unk	0
ZNF146	0	0	unk	2
C9ORF48	0	0	unk	2
TREML1	3	2	unk	1
ANXA3	7	2	0.03	3
ANXA4	1	0	unk	4
STRN	6	3	unk	1
ZNF518	1	0	unk	1
PIB5PA	0	0	unk	3
ANXA5	40	4	0.03	0
VNN1	0	0	unk	1
RPS6KA3	21	8	unk	6
ANXA7	6	0	0.08	4
ANXA8	1	0	unk	2
CCL4	8	0	unk	5
UPK1A	2	0	unk	1
ANXA9	2	0	0.05	2
ARNTL2	2	1	unk	0
AOAH	1	0	0.02	3
CEACAM7	0	0	unk	3
AOC2	0	0	0.02	2
APBB3	3	2	unk	1
AOC3	1	1	0.02	5
DOCK7	3	3	unk	1
MYL6	5	2	unk	5
MYH14	1	0	unk	1
SSR2	1	0	unk	6
AOF1	0	0	0.11	0
CLTC	41	9	unk	6
SMG6	2	1	unk	0
LASS6	0	0	unk	2
ITGB1BP1	5	1	unk	2
SKAP1	7	4	unk	0
COL6A2	2	1	unk	2
SLC39A4	0	0	unk	3
SPIN3	0	0	unk	1
RHOBTB3	0	0	unk	3
TRIM27	24	4	unk	0
MYH1	1	0	unk	2
TFB1M	3	0	unk	1
FCHO1	3	0	unk	3
UBE3B	0	0	unk	3
WIPF1	9	3	unk	0
HIST1H3I	0	0	unk	1
SRRM1	12	3	unk	2
JAZF1	0	0	unk	3
SNAP91	7	0	0.19	1
AP1B1	19	7	0.28	2
AP1G1	21	2	unk	2
AP1G2	7	0	0.01	4
AP1M1	22	6	0.14	0
AP1M2	10	2	0.31	3
AP1S1	13	2	0.34	2
AP1S2	4	0	0.04	5
AP1S3	0	0	0.16	1
AP2A1	23	3	unk	0
AP2A2	16	2	0.30	2
TFAP2B	8	2	0.97	6
TFAP2C	6	2	0.76	3
AP2S1	3	0	0.08	3
SLC30A8	0	0	unk	1
PDE5A	2	1	unk	1
ARHGAP22	0	0	unk	3
TGFBR3	13	6	unk	6
DKK2	1	0	unk	2
RNF135	0	0	unk	1
SEZ6L	0	0	unk	2
AP3B1	12	4	0.09	2
AP3B2	5	1	unk	3
KIAA0753	0	0	unk	1
AP3D1	8	2	unk	5
MAP3K13	4	1	unk	0
AP3M1	2	0	0.11	0
TNIP1	9	2	unk	4
AP3M2	0	0	0.11	0
C18ORF17	0	0	unk	3
AP3S1	6	0	0.28	7
AP3S2	4	0	0.31	3
HSPA9	7	4	unk	0
CRELD1	9	0	unk	1
GNG12	3	1	unk	2
AP4B1	4	1	0.06	0
AP4E1	4	2	0.23	1
RBM23	9	3	unk	1
AP4M1	4	1	unk	3
DNER	1	0	unk	1
AP4S1	0	0	0.00	2
UIMC1	4	1	unk	0
VEGFA	16	3	unk	0
SPPL2B	0	0	unk	1
HACE1	1	0	unk	2
SBF2	0	0	unk	2
APAF1	15	2	0.91	1
HNRPC	19	5	unk	3
DOCK5	0	0	unk	1
FBXO9	1	0	unk	2
CACNA1C	9	1	unk	1
GPRIN2	9	3	unk	0
ASMTL	2	0	unk	2
HIST1H2BB	1	1	unk	0
NSL1	4	1	unk	0
WWC1	7	2	unk	0
CDC20	19	7	unk	4
VAT1	0	0	unk	6
LFNG	2	1	unk	1
PNO1	7	2	unk	0
PRH1	0	0	unk	2
USP34	0	0	unk	3
KRR1	1	1	unk	0
COBL	0	0	unk	4
NUF2	1	1	unk	0
GABRA5	0	0	unk	1
APBA1	17	2	0.12	3
APBA2	9	2	0.11	4
APBA3	3	2	0.00	0
APBB1	17	5	0.81	5
APBB2	5	3	0.61	2
APPBP2	20	1	0.13	5
ANAPC10	5	2	0.22	0
ANAPC11	4	0	0.30	1
ANAPC7	1	1	unk	2
APCDD1	0	0	unk	3
APLN	1	0	unk	1
APEX1	34	16	unk	4
PHCA	0	0	0.22	4
API5	2	0	0.71	1
KCNJ10	5	0	unk	3
AGTRL1	1	0	0.01	0
APLP1	30	4	0.14	2
APM2	0	0	0.01	0
APMAP	2	0	0.40	0
APOA1	67	9	0.01	2
APOA2	11	3	0.01	0
APOA4	3	1	0.01	1
LPA	9	1	unk	0
APOB	18	2	unk	1
APOC2	2	1	0.01	1
APOC3	2	1	0.00	2
APOC4	0	0	0.01	1
APOD	37	3	0.00	5
APOE	20	5	0.01	6
PAPSS2	0	0	unk	4
FAM13C1	1	0	unk	1
APOH	7	2	0.05	3
SLC8A2	5	4	unk	1
APOL1	2	0	0.02	3
APOL2	0	0	unk	1
APOL3	0	0	0.04	3
APOL4	0	0	0.01	0
APOL5	0	0	0.07	0
APOL6	0	0	0.01	0
APOM	3	1	unk	2
ASPRV1	0	0	0.01	0
APTX	15	4	0.30	1
APRT	7	3	unk	2
SHROOM2	1	1	0.14	1
AQP11	0	0	0.00	1
AQP3	1	0	0.00	6
AQP4	4	1	0.01	5
AQP5	1	0	0.00	3
AQP7	0	0	0.00	4
AQP8	0	0	0.00	2
AQP9	0	0	0.00	1
MAN1B1	0	0	0.00	3
ARL6IP	7	1	0.04	2
BTN3A3	0	0	unk	3
SEZ6L2	0	0	0.23	4
FBP2	1	0	unk	2
ZNF311	0	0	0.25	0
RP1-153G14.2-001	0	0	0.01	0
IMPG2	0	0	0.06	0
CH1	0	0	unk	2
ADRBK1	41	9	0.64	1
ADRBK2	7	1	0.81	0
ARPC1A	3	0	unk	4
ARPC1B	11	2	0.07	6
TBCD	9	1	unk	1
MAPK8IP2	15	3	unk	2
SCAMP1	10	2	unk	4
IHPK2	1	0	unk	1
PIP5K2B	4	0	unk	3
C14ORF118	0	0	unk	1
ARMCX4	0	0	unk	1
PSMD12	2	0	unk	4
GLO1	1	0	unk	3
KIAA1250	8	4	unk	1
PIP5K1B	2	0	unk	4
KIAA1211	0	0	unk	1
KIAA1164	0	0	unk	1
RPS16	0	0	unk	5
C9ORF91	0	0	unk	1
KIAA0467	0	0	unk	1
TRAPPC6B	0	0	unk	1
DHFRP2	1	0	0.04	2
DMD	19	1	unk	7
USP10	1	0	unk	2
RHPN1	8	1	unk	0
VDP	21	5	unk	1
NLRP2	6	3	unk	0
GLRA1	0	0	unk	1
NPL	0	0	unk	1
F7	6	2	0.03	4
KRT5	10	0	unk	6
SIVA1	5	1	unk	0
EIF3S12	8	1	unk	0
HSD11B2	0	0	unk	7
CPEB1	3	2	unk	0
CTSW	0	0	unk	1
ABO	0	0	unk	1
GYG2	2	0	unk	3
VPS16	5	0	unk	6
VPS54	0	0	unk	1
TAX1BP1	7	0	unk	5
CCR5	38	5	unk	1
ARC	1	0	unk	4
TRIM23	18	0	0.18	5
ARID4B	2	0	unk	4
AREG	5	3	0.01	2
NRBF2	5	4	unk	1
DYRK1B	8	4	unk	1
CUTC	9	1	unk	2
BCAS3	0	0	unk	3
C10ORF35	2	0	unk	1
TSLP	4	1	unk	1
YAF2	3	2	unk	0
ARF3	9	0	0.15	5
ARF4	2	1	unk	5
HK1	4	0	unk	7
ARF5	5	1	unk	3
ARF6	116	14	unk	4
SEPT1	4	1	unk	0
ARFGAP1	7	2	0.22	1
NCBP2	5	0	unk	6
ARFGAP3	1	1	0.02	0
KIF21A	0	0	unk	1
CD83	0	0	unk	5
BCCIP	9	3	unk	3
ARFIP1	4	1	0.19	1
LDB1	16	3	unk	2
ARFIP2	9	2	0.06	2
NUDT13	0	0	unk	4
ARFRP1	2	1	0.08	2
FLJ90709	0	0	unk	1
TM6SF1	0	0	0.09	1
DCP2	10	0	unk	4
NFKBIB	29	10	unk	1
DDX52	0	0	unk	2
CEACAM4	0	0	unk	3
UQCRC2	3	1	unk	4
SEPT10	0	0	unk	1
COL13A1	7	1	unk	4
DNAJA1	11	4	unk	4
SLC9A3	8	1	unk	0
DTNBP1	10	2	unk	0
ZWINT	3	0	unk	6
TJP1	34	3	unk	1
KCNIP2	2	0	unk	2
PAX2	7	6	unk	3
C10ORF76	0	0	unk	1
TROAP	2	0	unk	4
TNFRSF14	16	2	unk	3
FTL	12	1	unk	3
COL23A1	3	1	unk	1
EFNA1	13	2	unk	4
UROS	2	0	unk	4
ELOVL7	0	0	unk	1
C9	3	1	unk	2
CLN3	0	0	unk	3
PTPN18	9	3	unk	3
GOLGA3	8	2	unk	3
CYP2S1	0	0	unk	1
IL9R	5	1	unk	0
GRINA	0	0	unk	3
BPHL	0	0	unk	7
RIPK1	28	5	unk	2
SCN8A	3	1	unk	0
SPTA1	11	1	unk	1
SEPP1	0	0	unk	6
EGLN2	3	1	unk	0
CCDC101	3	1	unk	0
ZNF233	0	0	unk	2
NEDD9	31	14	unk	2
TCF7L2	6	2	unk	5
PDE4D	7	2	unk	3
DMXL1	0	0	unk	1
MYH11	1	0	unk	6
MARK4	18	8	unk	2
HCG_2015269	4	1	unk	6
LIMS1	10	2	unk	6
THBS3	2	0	unk	1
LY9	4	0	unk	4
KIAA0100	0	0	unk	3
ERF	5	2	unk	5
PHF12	4	1	unk	1
NMT1	10	3	unk	5
ZDHHC6	1	0	unk	1
LECT1	1	1	unk	0
SPHK2	0	0	unk	3
RLN1	1	0	unk	2
PVR	7	0	unk	2
DBP	4	1	unk	0
C9ORF100	2	0	unk	1
POU2F2	7	4	unk	4
KCNN3	0	0	unk	5
GRAP	11	4	unk	0
FAM131C	5	2	unk	0
DNAJB12	0	0	unk	3
DUSP22	4	3	unk	1
OCLN	15	4	unk	3
SLC16A5	1	1	unk	3
CARD8	9	0	unk	2
SHOC2	3	3	unk	2
FRAT2	1	1	unk	0
CDKAL1	0	0	unk	1
IFIT2	1	0	unk	4
OVGP1	3	0	unk	3
CLPTM1	0	0	unk	4
S100A13	5	2	unk	5
CPNE8	0	0	unk	3
TAGLN2	0	0	unk	10
CHI3L2	0	0	unk	5
ZSWIM3	0	0	unk	3
SLC4A8	3	2	unk	0
C1ORF43	0	0	unk	1
DMPK	10	2	unk	3
POU6F1	0	0	unk	3
RAPGEF3	1	1	unk	4
KLHL17	1	0	unk	1
SLC11A2	0	0	unk	3
ITGAX	4	0	unk	5
HOXA11	3	1	unk	1
ATXN2L	3	1	unk	5
FLJ90650	0	0	unk	1
ITGAM	16	3	unk	2
CD19	20	9	unk	1
FLT3LG	4	0	unk	4
CD37	0	0	unk	2
UBE2R2	3	2	unk	2
F11R	13	2	unk	1
TRPM4	1	0	unk	1
TRAF4	22	3	unk	6
CKS1B	6	4	unk	10
HELLS	0	0	unk	2
TUFM	2	0	unk	6
HDAC5	30	7	unk	1
SNAPAP	27	3	unk	2
PLP1	5	1	unk	6
RHEB	6	4	unk	4
OAZ3	2	0	unk	1
CHD1L	0	0	unk	1
C10ORF4	10	0	unk	1
SLAMF6	5	2	unk	0
TDRD3	0	0	unk	2
ATF5	5	2	unk	4
SLC35B3	0	0	unk	1
SMNDC1	3	1	unk	1
TNNT3	3	0	unk	3
C6ORF145	0	0	unk	3
POGZ	1	1	unk	1
BCAM	2	2	unk	0
FLJ20581	0	0	unk	1
NQO2	2	0	unk	5
ECD	1	1	unk	0
GABRB3	3	2	unk	6
NTAN1	0	0	unk	2
DCTN3	3	0	unk	1
PITX3	0	0	unk	1
NLN	1	0	unk	1
WDR13	1	1	unk	0
ARG1	3	0	0.03	1
HINT2	0	0	unk	2
IQGAP3	0	0	unk	2
GOSR2	4	1	unk	4
ARG2	1	0	0.03	2
RPS24	1	1	unk	4
TOMM40	1	0	unk	2
ATP1A1	8	1	unk	3
LOC493869	0	0	unk	2
IFT20	8	1	unk	0
PAIP1	3	0	unk	3
SHKBP1	4	1	unk	0
NAPA	15	0	unk	2
PPOX	3	0	unk	3
M-RIP	5	3	unk	4
ZMIZ1	4	1	unk	0
SYCP2	0	0	unk	1
TPMT	0	0	unk	3
CA11	0	0	unk	3
C10ORF79	0	0	unk	2
BAG2	2	0	unk	4
PSG4	0	0	unk	2
CSDE1	5	1	unk	0
AP1GBP1	7	0	unk	1
HOXA7	2	0	0.96	0
BNIPL	6	2	unk	1
C9ORF19	0	0	unk	1
SNX27	0	0	unk	3
SFXN4	0	0	unk	2
PIGW	0	0	unk	1
C10ORF137	0	0	unk	1
SH2B1	7	1	unk	0
PSG7	0	0	unk	1
IL6ST	27	14	unk	3
ACO1	0	0	unk	6
KDELR2	0	0	unk	7
USP42	0	0	unk	3
SHMT1	3	2	unk	6
C6ORF62	1	0	unk	1
SIGLEC11	2	2	unk	0
RSBN1	1	0	unk	2
MRS2L	0	0	unk	3
GPAM	0	0	unk	1
RPL37	0	0	unk	3
KIAA0913	2	0	unk	2
UNC13B	9	0	unk	3
CSGLCA-T	0	0	unk	2
STARD4	0	0	unk	2
CLCNKB	0	0	unk	3
BTNL3	0	0	unk	1
TFRC	11	5	unk	5
ARID5B	0	0	unk	3
DHX8	0	0	unk	5
RPS6	4	0	unk	2
RPL23A	3	0	unk	2
MOV10	0	0	unk	1
CAMK4	7	2	unk	4
HIVEP1	6	2	unk	1
ZNF608	0	0	unk	1
SERPINB6	6	4	unk	0
DAB2	23	11	unk	7
UBAP2	0	0	unk	1
C6ORF85	0	0	unk	3
ARHGEF2	9	6	0.27	5
ARHGEF3	2	2	0.29	1
ARHGEF4	3	2	0.48	1
ARHGEF6	18	7	0.70	8
ARHGEF7	24	6	0.23	3
ARHGEF9	1	0	unk	1
ZNF10	2	1	unk	4
ARHGEF10	0	0	unk	1
ARHGEF11	13	1	0.34	2
ARHGEF12	11	2	unk	2
ARHGEF15	3	0	unk	1
ARHGEF16	2	2	unk	4
ADPRHL1	0	0	0.09	0
FYB	13	5	unk	7
EDN1	11	2	unk	2
ADPRHL2	3	0	0.06	0
LDLRAP1	5	1	unk	0
ARID1A	8	4	0.71	4
ARID1B	6	4	0.98	0
ARIH1	4	0	0.06	1
ARIH2	25	2	0.28	2
CTSK	6	0	unk	1
ARID3A	5	2	0.92	3
ARID4A	9	5	0.98	2
ARID2	7	4	unk	3
HOXB2	4	2	0.97	3
AKR7A2	3	1	0.02	2
AKR7A3	2	0	0.03	2
ARL10	0	0	0.11	0
DAP3	9	6	unk	4
ARL14	1	0	0.03	0
ARL15	16	2	unk	0
CAPZA1	5	2	unk	7
ARL16	1	1	unk	0
ARL1	12	0	0.32	4
GFRA1	5	1	unk	1
SDHC	0	0	unk	8
SNX15	10	1	0.02	2
FMNL1	4	3	unk	2
ARL3	12	1	0.23	4
ARL4A	1	1	0.16	5
SEZ6	1	1	unk	1
ARL4C	1	0	0.17	0
ARL4D	20	4	0.11	0
HLA-DQA1	5	0	unk	5
ARL5A	4	3	unk	0
ARL5B	1	1	0.27	0
ARL6	6	0	0.03	1
ARL8A	0	0	0.05	0
ARL8B	39	4	0.05	0
PRUNE	2	1	unk	3
ARL9	0	0	unk	1
C5AR1	7	1	unk	0
CCDC7	2	1	unk	1
PHTF1	0	0	unk	1
MYST4	3	1	unk	0
PTPRD	8	0	unk	5
PPRC1	2	0	unk	3
ECH1	6	0	unk	3
KRT7	7	1	unk	4
GMPR	1	0	unk	2
MRPL43	0	0	unk	3
MKI67	6	1	unk	3
PXMP2	0	0	unk	1
CWF19L1	1	0	unk	2
UBE2J2	1	0	unk	1
S100A10	12	2	unk	8
RGS12	12	1	unk	2
CD1E	1	1	unk	0
SCNN1D	2	0	unk	1
MGC16824	0	0	unk	3
CDC2L2	10	3	unk	0
AARS	1	0	unk	4
UMOD	2	0	unk	3
DOCK8	4	2	unk	3
C2	5	0	unk	3
SLC13A2	0	0	unk	1
ASL	2	0	unk	3
MAP4K1	23	7	unk	2
PBXIP1	5	0	unk	6
SUGT1	4	2	unk	0
CASQ2	4	1	unk	1
GPBP1	2	1	unk	0
SNX2	13	2	unk	3
POLDIP2	5	1	unk	1
BRD2	2	2	unk	4
CHFR	8	3	unk	0
SNCAIP	12	6	unk	1
C9ORF46	2	1	unk	1
SDHA	0	0	unk	5
NDUFB6	0	0	unk	1
UBQLN4	150	11	unk	2
C10ORF6	0	0	unk	3
HSH2D	2	2	unk	1
TRIM39	9	1	unk	0
ZNF404	0	0	unk	2
NFIB	3	0	unk	5
SARS	0	0	unk	6
MGC4172	0	0	unk	3
NUB1	4	1	unk	0
C10ORF119	1	1	unk	2
LTBP4	3	1	unk	3
PHKG2	1	0	unk	5
GBA2	0	0	unk	1
PSMD8	3	1	unk	7
MLL2	3	1	unk	1
PRPSAP2	1	1	unk	1
ARMC1	0	0	0.08	3
ARMC4	0	0	unk	2
ARMC6	9	0	unk	1
[truncated: 9,577 more rows]
